# Supplementary material for: Development and evaluation of a rapid CRISPR-based diagnostic for COVID-19
Source: PLoS Pathog. 2020 Aug 27;16(8):e1008705. doi: 10.1371/journal.ppat.1008705 (PMC7451577; doi:10.1371/journal.ppat.1008705)
Supplement: S1 Table — (XLSX) [file ppat.1008705.s001.xlsx]

## Sheet: Figure 1A
Number of mNGS reads mapped to the genome of SARS-CoV-2 in 52 positive cases
mNGS mapped reads
3990
109
2778
882
19
4729
646
92
4259
368
870
73
6238
24302
79888
14288
2381
1498
8323
33
6955
42
96
52
30
166
48916
353
17
4435
178487
4987
19016501
4340
4949
512511
8454
550
14293
75
41
233
1470
30
573
20363
75110
2
663
2666
140
6125

## Sheet: Figure 1B
Phylogenetic tree of SARS-CoV-2s and other pathogenic CoVs
	AccessionID	species
	NC_002645.1	Human coronavirus 229E
	NC_004718.3	SARS coronavirus
	NC_005831.2	Human Coronavirus NL63
	NC_006213.1	Human coronavirus OC43 strain ATCC VR-759
	NC_006577.2	Human coronavirus HKU1
	NC_019843.3	Middle East respiratory syndrome coronavirus
	NC_045512	SARS-CoV-2

## Sheet: Figure 1C
SARS-CoV-2 and other pathogenic CoVs genome similarity plot
	SARS-CoV-2 genomes AccessionID	Other pathogenic CoVs genomes AccessionID
	CNA0007332	NC_002645.1
	CNA0007334	NC_004718.3
	CNA0007335	NC_005831.2
	CNA0013697	NC_006213.1
	CNA0013698	NC_006577.2
	CNA0013699	NC_019843.3
	CNA0013700
	CNA0013701
	CNA0013702
	CNA0013703
	CNA0013704
	CNA0013705
	CNA0013708
	CNA0013710
	CNA0013711
	CNA0013712
	CNA0013713
	CNA0013714
	CNA0013715
	CNA0013716
	CNA0013717
	CNA0013876
	CNA0013877
	CNA0013878
	CNA0013879
	CNA0013880
	CNA0013881
	CNA0013882
	CNA0013883
	CNA0013884
	CNA0013885
	CNA0013886
	CNA0013887
	CNA0013888
	CNA0013889
	CNA0013890
	CNA0013893
	CNA0013927
	CNA0013928
	CNA0013930
	CNA0013931
	CNA0013933
	CNA0013935
	CNA0013936
	CNA0013937
	CNA0013938
	CNA0013939
	CNA0013940
	CNA0013941
	CNA0013942
	CNA0013943
	CNA0013944
	CNA0013945
	CNA0013946
	CNA0013947
	CNA0013948
	CNA0013949
	CNA0013950
	CNA0013954
	CNA0013956
	CNA0013957
	GWHABKF00000001
	GWHABKG00000001
	GWHABKH00000001
	GWHABKI00000001
	GWHABKJ00000001
	GWHABKK00000001
	GWHABKL00000001
	GWHABKM00000001
	GWHABKN00000001
	GWHABKO00000001
	GWHABKS00000001
	GWHABKZ01000001
	GWHACAT01000001
	GWHACAU01000001
	GWHACAV01000001
	GWHACAW01000001
	GWHACAX01000001
	GWHACAY01000001
	GWHACAZ01000001
	GWHACBA01000001
	GWHACBB01000001
	GWHACBD01000001
	GWHACDD01000001
	GWHACDE01000001
	GWHACDF01000001
	GWHACDG01000001
	GWHACDH01000001
	GWHACDI01000001
	GWHACDJ01000001
	GWHACEY01000001
	LC521925
	LC522972
	LC522973
	LC522974
	LC522975
	LC528232
	LC528233
	LC529905
	LC534418
	LC534419
	LC542809
	LC542976
	LC546038
	MN908947
	MN938384
	MN975262
	MN985325
	MN988668
	MN988669
	MN988713
	MN994467
	MN994468
	MN997409
	MT007544
	MT012098
	MT020880
	MT020881
	MT027062
	MT027063
	MT027064
	MT039874
	MT039887
	MT039888
	MT039890
	MT044257
	MT044258
	MT049951
	MT050493
	MT066156
	MT066175
	MT066176
	MT072688
	MT077125
	MT079843
	MT079844
	MT079845
	MT079846
	MT079847
	MT079848
	MT079849
	MT079850
	MT079851
	MT079852
	MT079853
	MT079854
	MT093571
	MT093631
	MT106052
	MT106053
	MT106054
	MT114412
	MT114413
	MT114414
	MT114415
	MT114416
	MT114417
	MT114418
	MT114419
	MT118835
	MT121215
	MT123290
	MT123291
	MT123292
	MT123293
	MT126808
	MT135041
	MT135042
	MT135043
	MT135044
	MT152824
	MT159705
	MT159706
	MT159707
	MT159708
	MT159709
	MT159710
	MT159711
	MT159712
	MT159713
	MT159714
	MT159715
	MT159716
	MT159717
	MT159718
	MT159719
	MT159720
	MT159721
	MT159722
	MT163716
	MT163717
	MT163718
	MT163719
	MT163720
	MT184907
	MT184908
	MT184909
	MT184910
	MT184911
	MT184912
	MT184913
	MT186683
	MT188339
	MT188340
	MT188341
	MT192759
	MT192765
	MT192772
	MT192773
	MT215194
	MT215195
	MT230904
	MT233519
	MT233523
	MT233526
	MT246449
	MT246450
	MT246451
	MT246452
	MT246453
	MT246454
	MT246455
	MT246457
	MT246459
	MT246460
	MT246461
	MT246462
	MT246464
	MT246466
	MT246467
	MT246469
	MT246470
	MT246471
	MT246472
	MT246473
	MT246474
	MT246475
	MT246476
	MT246477
	MT246478
	MT246479
	MT246480
	MT246481
	MT246482
	MT246484
	MT246486
	MT246487
	MT246488
	MT246489
	MT246490
	MT246667
	MT251972
	MT251973
	MT251974
	MT251975
	MT251976
	MT251977
	MT251978
	MT251980
	MT252677
	MT252678
	MT252679
	MT252680
	MT252681
	MT252682
	MT252683
	MT252684
	MT252685
	MT252686
	MT252687
	MT252688
	MT252689
	MT252690
	MT252691
	MT252694
	MT252695
	MT252696
	MT252697
	MT252698
	MT252699
	MT252700
	MT252702
	MT252703
	MT252704
	MT252705
	MT252706
	MT252707
	MT252708
	MT252709
	MT252710
	MT252712
	MT252713
	MT252716
	MT252717
	MT252719
	MT252721
	MT252723
	MT252726
	MT252728
	MT252729
	MT252733
	MT252735
	MT252736
	MT252738
	MT252739
	MT252740
	MT252741
	MT252742
	MT252745
	MT252746
	MT252747
	MT252748
	MT252749
	MT252756
	MT252757
	MT252758
	MT252761
	MT252763
	MT252764
	MT252767
	MT252768
	MT252769
	MT252770
	MT252772
	MT252773
	MT252774
	MT252775
	MT252778
	MT252779
	MT252780
	MT252781
	MT252782
	MT252785
	MT252787
	MT252788
	MT252792
	MT252793
	MT252794
	MT252795
	MT252797
	MT252798
	MT252800
	MT252801
	MT252803
	MT252804
	MT252805
	MT252806
	MT252807
	MT252809
	MT252810
	MT252811
	MT252821
	MT252822
	MT252823
	MT253696
	MT253697
	MT253698
	MT253699
	MT253700
	MT253701
	MT253702
	MT253703
	MT253704
	MT253705
	MT253706
	MT253707
	MT253708
	MT253709
	MT253710
	MT258377
	MT258378
	MT258379
	MT258380
	MT258381
	MT258383
	MT259235
	MT259236
	MT259237
	MT259239
	MT259240
	MT259241
	MT259243
	MT259244
	MT259245
	MT259246
	MT259247
	MT259248
	MT259249
	MT259251
	MT259252
	MT259253
	MT259254
	MT259256
	MT259257
	MT259258
	MT259260
	MT259261
	MT259262
	MT259263
	MT259264
	MT259266
	MT259267
	MT259268
	MT259269
	MT259271
	MT259273
	MT259275
	MT259277
	MT259278
	MT259280
	MT259281
	MT259282
	MT259285
	MT259286
	MT259287
	MT262896
	MT262897
	MT262898
	MT262899
	MT262900
	MT262901
	MT262902
	MT262903
	MT262904
	MT262905
	MT262906
	MT262907
	MT262908
	MT262909
	MT262910
	MT262911
	MT262912
	MT262913
	MT262914
	MT262915
	MT262916
	MT262993
	MT263074
	MT263381
	MT263390
	MT263392
	MT263394
	MT263395
	MT263396
	MT263399
	MT263400
	MT263402
	MT263403
	MT263404
	MT263405
	MT263406
	MT263408
	MT263410
	MT263411
	MT263412
	MT263413
	MT263414
	MT263415
	MT263416
	MT263417
	MT263418
	MT263419
	MT263420
	MT263421
	MT263422
	MT263423
	MT263424
	MT263425
	MT263428
	MT263429
	MT263430
	MT263431
	MT263432
	MT263433
	MT263434
	MT263435
	MT263436
	MT263437
	MT263438
	MT263439
	MT263440
	MT263442
	MT263443
	MT263444
	MT263445
	MT263446
	MT263447
	MT263448
	MT263449
	MT263450
	MT263452
	MT263454
	MT263456
	MT263457
	MT263458
	MT263459
	MT263462
	MT263463
	MT263464
	MT263465
	MT263467
	MT263468
	MT263469
	MT270101
	MT270102
	MT270103
	MT270104
	MT270105
	MT270106
	MT270107
	MT270108
	MT270109
	MT270110
	MT270111
	MT270112
	MT270113
	MT270814
	MT270815
	MT276323
	MT276324
	MT276325
	MT276326
	MT276327
	MT276328
	MT276329
	MT276330
	MT276331
	MT276597
	MT276598
	MT276600
	MT292569
	MT292570
	MT292571
	MT292572
	MT292573
	MT292574
	MT292575
	MT293156
	MT293157
	MT293158
	MT293159
	MT293160
	MT293161
	MT293162
	MT293163
	MT293164
	MT293165
	MT293166
	MT293171
	MT293172
	MT293173
	MT293174
	MT293175
	MT293176
	MT293177
	MT293178
	MT293179
	MT293181
	MT293182
	MT293183
	MT293185
	MT293186
	MT293187
	MT293188
	MT293189
	MT293190
	MT293191
	MT293192
	MT293194
	MT293195
	MT293196
	MT293197
	MT293198
	MT293199
	MT293200
	MT293201
	MT293202
	MT293204
	MT293205
	MT293206
	MT293207
	MT293208
	MT293209
	MT293210
	MT293211
	MT293212
	MT293213
	MT293215
	MT293216
	MT293218
	MT293219
	MT293220
	MT293221
	MT293222
	MT293224
	MT293225
	MT295464
	MT295465
	MT304474
	MT304475
	MT304476
	MT304477
	MT304478
	MT304479
	MT304480
	MT304481
	MT304482
	MT304483
	MT304484
	MT304485
	MT304486
	MT304487
	MT304488
	MT304489
	MT304490
	MT304491
	MT308702
	MT308703
	MT308704
	MT318827
	MT320538
	MT320891
	MT322394
	MT322395
	MT322396
	MT322397
	MT322398
	MT322401
	MT322402
	MT322403
	MT322404
	MT322405
	MT322406
	MT322407
	MT322408
	MT322409
	MT322410
	MT322411
	MT322412
	MT322413
	MT322415
	MT322416
	MT322417
	MT322418
	MT322419
	MT322420
	MT322421
	MT322422
	MT322423
	MT322424
	MT324062
	MT324684
	MT325561
	MT325562
	MT325563
	MT325564
	MT325565
	MT325566
	MT325567
	MT325568
	MT325569
	MT325570
	MT325571
	MT325572
	MT325573
	MT325574
	MT325575
	MT325576
	MT325577
	MT325578
	MT325579
	MT325580
	MT325581
	MT325582
	MT325583
	MT325584
	MT325585
	MT325586
	MT325587
	MT325588
	MT325589
	MT325590
	MT325591
	MT325592
	MT325593
	MT325594
	MT325595
	MT325596
	MT325597
	MT325598
	MT325599
	MT325600
	MT325601
	MT325602
	MT325603
	MT325604
	MT325605
	MT325606
	MT325607
	MT325608
	MT325609
	MT325610
	MT325611
	MT325612
	MT325613
	MT325614
	MT325615
	MT325616
	MT325617
	MT325618
	MT325619
	MT325620
	MT325621
	MT325622
	MT325623
	MT325624
	MT325625
	MT325626
	MT325627
	MT325628
	MT325629
	MT325630
	MT325631
	MT325632
	MT325633
	MT325634
	MT325635
	MT325636
	MT325637
	MT325638
	MT325639
	MT325640
	MT326023
	MT326024
	MT326026
	MT326027
	MT326028
	MT326029
	MT326030
	MT326033
	MT326035
	MT326036
	MT326039
	MT326040
	MT326041
	MT326042
	MT326043
	MT326046
	MT326047
	MT326048
	MT326049
	MT326051
	MT326052
	MT326053
	MT326054
	MT326055
	MT326056
	MT326058
	MT326059
	MT326061
	MT326062
	MT326063
	MT326065
	MT326066
	MT326067
	MT326068
	MT326069
	MT326070
	MT326071
	MT326074
	MT326075
	MT326076
	MT326078
	MT326081
	MT326082
	MT326083
	MT326084
	MT326085
	MT326086
	MT326087
	MT326088
	MT326089
	MT326090
	MT326091
	MT326092
	MT326093
	MT326095
	MT326096
	MT326097
	MT326098
	MT326099
	MT326100
	MT326103
	MT326104
	MT326105
	MT326106
	MT326111
	MT326112
	MT326113
	MT326114
	MT326116
	MT326117
	MT326118
	MT326119
	MT326120
	MT326121
	MT326122
	MT326123
	MT326124
	MT326125
	MT326127
	MT326128
	MT326129
	MT326130
	MT326132
	MT326133
	MT326134
	MT326135
	MT326136
	MT326137
	MT326138
	MT326140
	MT326141
	MT326143
	MT326148
	MT326149
	MT326150
	MT326151
	MT326152
	MT326153
	MT326154
	MT326157
	MT326158
	MT326159
	MT326160
	MT326161
	MT326162
	MT326164
	MT326166
	MT326167
	MT326168
	MT326169
	MT326171
	MT326172
	MT326173
	MT326178
	MT326180
	MT326181
	MT326184
	MT326185
	MT326187
	MT326190
	MT326191
	MT327745
	MT328032
	MT328033
	MT328034
	MT328035
	MT334529
	MT334533
	MT334534
	MT334538
	MT334540
	MT334541
	MT334542
	MT334544
	MT334546
	MT334547
	MT339039
	MT339041
	MT339043
	MT344944
	MT344945
	MT344946
	MT344947
	MT344948
	MT344949
	MT344950
	MT344951
	MT344952
	MT344953
	MT344954
	MT344955
	MT344956
	MT344957
	MT344958
	MT344959
	MT344960
	MT344961
	MT344962
	MT344963
	MT345798
	MT345799
	MT345801
	MT345802
	MT345803
	MT345805
	MT345806
	MT345808
	MT345809
	MT345811
	MT345812
	MT345814
	MT345815
	MT345816
	MT345817
	MT345819
	MT345821
	MT345822
	MT345824
	MT345825
	MT345826
	MT345827
	MT345828
	MT345829
	MT345830
	MT345832
	MT345834
	MT345835
	MT345836
	MT345840
	MT345841
	MT345842
	MT345844
	MT345846
	MT345849
	MT345851
	MT345853
	MT345854
	MT345858
	MT345859
	MT345861
	MT345865
	MT345866
	MT345867
	MT345868
	MT345869
	MT345870
	MT345871
	MT345872
	MT345873
	MT345874
	MT345875
	MT345876
	MT345877
	MT345878
	MT345879
	MT345881
	MT345882
	MT345883
	MT345885
	MT345886
	MT345887
	MT345888
	MT350236
	MT350237
	MT350238
	MT350239
	MT350240
	MT350241
	MT350242
	MT350243
	MT350244
	MT350245
	MT350246
	MT350247
	MT350248
	MT350249
	MT350250
	MT350251
	MT350252
	MT350253
	MT350254
	MT350255
	MT350256
	MT350257
	MT350263
	MT350264
	MT350265
	MT350266
	MT350267
	MT350268
	MT350269
	MT350270
	MT350271
	MT350272
	MT350273
	MT350274
	MT350275
	MT350276
	MT350277
	MT350278
	MT350279
	MT350280
	MT350282
	MT358401
	MT358402
	MT358637
	MT358638
	MT358639
	MT358640
	MT358641
	MT358642
	MT358643
	MT358644
	MT358645
	MT358646
	MT358647
	MT358648
	MT358649
	MT358650
	MT358651
	MT358652
	MT358653
	MT358654
	MT358655
	MT358656
	MT358657
	MT358658
	MT358659
	MT358660
	MT358661
	MT358662
	MT358663
	MT358664
	MT358665
	MT358666
	MT358667
	MT358668
	MT358669
	MT358670
	MT358671
	MT358672
	MT358675
	MT358677
	MT358678
	MT358680
	MT358681
	MT358682
	MT358683
	MT358684
	MT358687
	MT358688
	MT358689
	MT358690
	MT358691
	MT358693
	MT358694
	MT358695
	MT358696
	MT358697
	MT358698
	MT358699
	MT358700
	MT358701
	MT358702
	MT358703
	MT358705
	MT358706
	MT358708
	MT358709
	MT358710
	MT358711
	MT358712
	MT358713
	MT358714
	MT358715
	MT358716
	MT358717
	MT358718
	MT358719
	MT358721
	MT358722
	MT358723
	MT358724
	MT358728
	MT358729
	MT358730
	MT358731
	MT358732
	MT358733
	MT358735
	MT358736
	MT358737
	MT358738
	MT358739
	MT358740
	MT358741
	MT358742
	MT358743
	MT358744
	MT358746
	MT358747
	MT358748
	MT359865
	MT359866
	MT365028
	MT365029
	MT365030
	MT365031
	MT365032
	MT365033
	MT370516
	MT370518
	MT370831
	MT370833
	MT370834
	MT370835
	MT370836
	MT370837
	MT370838
	MT370839
	MT370841
	MT370842
	MT370843
	MT370844
	MT370845
	MT370846
	MT370848
	MT370849
	MT370850
	MT370851
	MT370853
	MT370854
	MT370856
	MT370857
	MT370858
	MT370859
	MT370860
	MT370861
	MT370862
	MT370863
	MT370864
	MT370865
	MT370866
	MT370868
	MT370869
	MT370870
	MT370871
	MT370872
	MT370874
	MT370875
	MT370876
	MT370877
	MT370880
	MT370881
	MT370882
	MT370883
	MT370885
	MT370886
	MT370888
	MT370889
	MT370890
	MT370891
	MT370892
	MT370894
	MT370895
	MT370896
	MT370897
	MT370898
	MT370899
	MT370901
	MT370902
	MT370903
	MT370904
	MT370905
	MT370906
	MT370907
	MT370908
	MT370909
	MT370911
	MT370912
	MT370913
	MT370914
	MT370915
	MT370916
	MT370917
	MT370919
	MT370920
	MT370921
	MT370922
	MT370923
	MT370924
	MT370925
	MT370926
	MT370927
	MT370930
	MT370931
	MT370932
	MT370933
	MT370934
	MT370935
	MT370937
	MT370938
	MT370939
	MT370940
	MT370942
	MT370944
	MT370946
	MT370947
	MT370948
	MT370949
	MT370950
	MT370953
	MT370954
	MT370956
	MT370957
	MT370958
	MT370960
	MT370961
	MT370962
	MT370964
	MT370965
	MT370966
	MT370967
	MT370968
	MT370969
	MT370970
	MT370971
	MT370973
	MT370974
	MT370975
	MT370977
	MT370978
	MT370979
	MT370980
	MT370981
	MT370983
	MT370984
	MT370985
	MT370986
	MT370987
	MT370988
	MT370989
	MT370991
	MT370993
	MT370994
	MT370995
	MT370996
	MT370998
	MT371000
	MT371001
	MT371005
	MT371006
	MT371007
	MT371008
	MT371009
	MT371010
	MT371012
	MT371013
	MT371015
	MT371016
	MT371017
	MT371018
	MT371019
	MT371020
	MT371021
	MT371022
	MT371023
	MT371025
	MT371026
	MT371027
	MT371028
	MT371029
	MT371030
	MT371032
	MT371033
	MT371034
	MT371035
	MT371036
	MT371037
	MT371038
	MT371047
	MT371048
	MT371049
	MT371050
	MT371570
	MT371571
	MT371572
	MT371573
	MT371574
	MT372480
	MT372481
	MT374101
	MT374102
	MT374103
	MT374104
	MT374105
	MT374106
	MT374107
	MT374108
	MT374109
	MT374110
	MT374111
	MT374112
	MT374113
	MT374114
	MT374115
	MT374116
	MT375430
	MT375431
	MT375432
	MT375437
	MT375438
	MT375440
	MT375441
	MT375445
	MT375446
	MT375447
	MT375451
	MT375452
	MT375453
	MT375454
	MT375455
	MT375457
	MT375458
	MT375460
	MT375463
	MT375465
	MT375466
	MT375467
	MT375470
	MT375471
	MT375474
	MT375476
	MT375478
	MT375481
	MT375482
	MT375483
	MT380728
	MT380729
	MT380730
	MT380731
	MT380732
	MT380733
	MT380734
	MT385414
	MT385415
	MT385416
	MT385417
	MT385418
	MT385419
	MT385420
	MT385421
	MT385422
	MT385423
	MT385424
	MT385425
	MT385426
	MT385427
	MT385428
	MT385429
	MT385430
	MT385431
	MT385432
	MT385433
	MT385434
	MT385435
	MT385436
	MT385437
	MT385438
	MT385439
	MT385440
	MT385441
	MT385442
	MT385443
	MT385444
	MT385445
	MT385446
	MT385447
	MT385448
	MT385449
	MT385450
	MT385451
	MT385452
	MT385453
	MT385454
	MT385455
	MT385456
	MT385457
	MT385458
	MT385459
	MT385460
	MT385461
	MT385462
	MT385463
	MT385464
	MT385465
	MT385466
	MT385467
	MT385468
	MT385469
	MT385470
	MT385471
	MT385472
	MT385473
	MT385474
	MT394528
	MT394529
	MT394530
	MT394531
	MT396241
	MT396266
	MT412134
	MT412176
	MT412178
	MT412226
	MT412227
	MT412228
	MT412230
	MT412233
	MT412234
	MT412235
	MT412236
	MT412237
	MT412238
	MT412240
	MT412242
	MT412243
	MT412244
	MT412245
	MT412247
	MT412248
	MT412249
	MT412250
	MT412251
	MT412252
	MT412253
	MT412254
	MT412255
	MT412256
	MT412257
	MT412258
	MT412259
	MT412261
	MT412268
	MT412269
	MT412271
	MT412273
	MT412274
	MT412275
	MT412276
	MT412277
	MT412278
	MT412279
	MT412280
	MT412281
	MT412283
	MT412284
	MT412285
	MT412286
	MT412288
	MT412289
	MT412290
	MT412293
	MT412294
	MT412295
	MT412296
	MT412297
	MT412298
	MT412299
	MT412300
	MT412301
	MT412302
	MT412303
	MT412304
	MT412305
	MT412306
	MT412307
	MT412308
	MT412309
	MT412311
	MT412312
	MT412313
	MT412314
	MT412316
	MT412317
	MT412318
	MT412319
	MT412321
	MT412322
	MT412324
	MT412325
	MT412327
	MT412328
	MT412329
	MT412330
	MT412331
	MT412332
	MT412333
	MT412336
	MT412337
	MT415320
	MT415321
	MT415322
	MT415323
	MT415894
	MT415895
	MT415896
	MT415897
	MT415898
	MT415899
	MT415900
	MT415902
	MT415903
	MT415904
	MT415905
	MT415906
	MT415907
	MT415908
	MT415909
	MT415910
	MT415911
	MT415912
	MT418880
	MT418881
	MT418882
	MT418883
	MT418884
	MT418885
	MT418886
	MT418887
	MT418888
	MT418889
	MT418890
	MT418891
	MT418892
	MT419810
	MT419812
	MT419814
	MT419815
	MT419816
	MT419818
	MT419820
	MT419829
	MT419830
	MT419831
	MT419835
	MT419837
	MT419839
	MT419841
	MT419842
	MT419851
	MT422806
	MT422807
	MT428551
	MT428552
	MT428553
	MT428554
	MT429183
	MT429184
	MT429185
	MT429186
	MT429187
	MT429188
	MT429189
	MT429190
	MT429191
	MT432195
	MT434782
	MT434783
	MT434784
	MT434785
	MT434786
	MT434787
	MT434788
	MT434789
	MT434790
	MT434791
	MT434792
	MT434793
	MT434794
	MT434795
	MT434796
	MT434797
	MT434798
	MT434799
	MT434800
	MT434801
	MT434802
	MT434803
	MT434804
	MT434805
	MT434806
	MT434807
	MT434808
	MT434809
	MT434810
	MT434811
	MT434812
	MT434813
	MT434814
	MT434815
	MT434816
	MT434817
	MT435079
	MT435080
	MT435081
	MT435083
	MT435084
	MT435085
	MT438718
	MT438720
	MT438722
	MT438724
	MT438725
	MT438727
	MT438728
	MT438729
	MT438730
	MT438731
	MT438734
	MT438736
	MT438737
	MT438738
	MT438739
	MT438741
	MT438742
	MT438743
	MT438744
	MT438746
	MT438747
	MT438748
	MT438749
	MT438750
	MT438751
	MT438753
	MT438754
	MT438756
	MT438757
	MT438758
	MT438760
	MT439233
	MT439234
	MT439237
	MT439244
	MT439245
	MT439247
	MT439251
	MT439252
	MT439253
	MT439254
	MT439256
	MT439258
	MT439260
	MT439261
	MT439262
	MT439263
	MT439265
	MT439268
	MT439270
	MT439271
	MT439273
	MT439279
	MT439280
	MT439282
	MT439283
	MT439284
	MT439287
	MT439288
	MT439289
	MT439290
	MT439291
	MT439292
	MT439293
	MT439295
	MT439296
	MT439297
	MT439300
	MT439303
	MT439307
	MT439310
	MT439311
	MT439312
	MT439314
	MT439315
	MT439316
	MT439318
	MT444148
	MT444619
	MT444624
	MT444633
	MT446312
	MT446339
	MT446342
	MT446343
	MT446344
	MT446345
	MT446346
	MT446347
	MT446348
	MT446350
	MT446352
	MT446353
	MT446357
	MT446358
	MT446359
	MT447154
	MT447155
	MT447156
	MT447157
	MT447158
	MT447159
	MT447160
	MT447161
	MT447162
	MT447163
	MT447164
	MT447165
	MT447166
	MT447167
	MT447168
	MT447169
	MT447170
	MT447171
	MT447172
	MT447173
	MT447174
	MT447175
	MT447176
	MT447177
	MT449638
	MT449639
	MT449641
	MT449643
	MT449644
	MT449646
	MT449647
	MT449656
	MT449659
	MT449664
	MT449665
	MT449667
	MT449672
	MT449674
	MT449675
	MT449676
	MT449678
	MT449679
	MT450872
	MT450873
	MT450874
	MT450875
	MT450876
	MT450877
	MT450878
	MT450879
	MT450880
	MT450881
	MT450882
	MT450883
	MT450884
	MT450885
	MT450887
	MT450889
	MT450890
	MT450891
	MT450892
	MT450893
	MT450894
	MT450895
	MT450896
	MT450897
	MT450898
	MT450899
	MT450900
	MT450901
	MT450902
	MT450903
	MT450904
	MT450905
	MT450906
	MT450907
	MT450909
	MT450910
	MT450911
	MT450912
	MT450913
	MT450914
	MT450915
	MT450917
	MT450918
	MT450932
	MT450935
	MT450936
	MT450938
	MT450941
	MT450942
	MT450943
	MT450944
	MT450946
	MT450948
	MT450949
	MT450950
	MT450951
	MT450955
	MT450956
	MT450957
	MT450960
	MT450961
	MT450962
	MT450963
	MT450965
	MT450968
	MT450970
	MT450971
	MT450972
	MT450973
	MT450974
	MT450977
	MT450980
	MT450981
	MT450982
	MT450983
	MT450985
	MT450989
	MT450990
	MT450991
	MT450992
	MT450993
	MT450995
	MT450996
	MT450997
	MT450998
	MT450999
	MT451000
	MT451002
	MT451004
	MT451006
	MT451007
	MT451008
	MT451009
	MT451015
	MT451017
	MT451018
	MT451019
	MT451020
	MT451021
	MT451024
	MT451026
	MT451033
	MT451035
	MT451036
	MT451037
	MT451038
	MT451039
	MT451040
	MT451041
	MT451042
	MT451044
	MT451047
	MT451049
	MT451052
	MT451058
	MT451059
	MT451060
	MT451061
	MT451062
	MT451066
	MT451072
	MT451076
	MT451077
	MT451079
	MT451081
	MT451087
	MT451088
	MT451090
	MT451092
	MT451093
	MT451098
	MT451101
	MT451102
	MT451103
	MT451104
	MT451105
	MT451108
	MT451109
	MT451114
	MT451115
	MT451116
	MT451118
	MT451119
	MT451121
	MT451122
	MT451123
	MT451124
	MT451125
	MT451126
	MT451127
	MT451128
	MT451129
	MT451130
	MT451131
	MT451134
	MT451135
	MT451136
	MT451138
	MT451139
	MT451140
	MT451141
	MT451142
	MT451143
	MT451145
	MT451146
	MT451147
	MT451148
	MT451149
	MT451150
	MT451151
	MT451152
	MT451153
	MT451154
	MT451155
	MT451156
	MT451157
	MT451159
	MT451160
	MT451161
	MT451162
	MT451163
	MT451164
	MT451165
	MT451166
	MT451167
	MT451168
	MT451169
	MT451170
	MT451171
	MT451172
	MT451173
	MT451174
	MT451175
	MT451176
	MT451177
	MT451178
	MT451179
	MT451180
	MT451181
	MT451182
	MT451183
	MT451184
	MT451185
	MT451186
	MT451187
	MT451188
	MT451190
	MT451191
	MT451192
	MT451194
	MT451195
	MT451196
	MT451197
	MT451201
	MT451202
	MT451203
	MT451204
	MT451207
	MT451208
	MT451209
	MT451210
	MT451211
	MT451212
	MT451213
	MT451214
	MT451215
	MT451216
	MT451217
	MT451218
	MT451219
	MT451220
	MT451225
	MT451226
	MT451227
	MT451229
	MT451230
	MT451231
	MT451232
	MT451233
	MT451235
	MT451236
	MT451237
	MT451238
	MT451239
	MT451241
	MT451242
	MT451244
	MT451245
	MT451246
	MT451247
	MT451248
	MT451253
	MT451255
	MT451256
	MT451257
	MT451258
	MT451264
	MT451281
	MT451355
[truncated: 441 more rows]

## Sheet: Figure 2B
Analytic evaluation of assay performance by testing contrived negative swab samples with indicated titers of SARS-CoV-2
	Copies/reaction	Foldchange	Class
	7500	30.43	positive
	7500	36	positive
	7500	33.5	positive
	750	21.73	positive
	750	24.68	positive
	750	26.8	positive
	75	23.66	positive
	75	24.36	positive
	75	27.67	positive
	7.5	19.01	positive
	7.5	16.3	positive
	7.5	26.4	positive
	7.5	16.71	positive
	7.5	17.48	positive
	7.5	30.7	positive
	7.5	29.88	positive
	7.5	27.09	positive
	2.5	0.62	negative
	2.5	3.82	positive
	2.5	0.75	negative
	2.5	3.23	positive
	2.5	0.93	negative
	2.5	29.32	positive
	2.5	23.68	positive
	2.5	28.7	positive
	2.5	1.45	negative
	2.5	21.48	positive
	1.25	1	negative
	1.25	0.86	negative
	1.25	1.06	negative
	1.25	1	negative
	1.25	27.31	positive
	1.25	0.96	negative
	1.25	1.17	negative
	1.25	1.15	negative
	1.25	37.25	positive
	1.25	1.19	negative
	0.5	0.72	negative
	0.5	0.72	negative
	0.5	0.85	negative
	0.5	0.96	negative
	0.5	1	negative
	0.5	1.04	negative
	0.5	1.04	negative
	0.5	1.09	negative
	0.5	1.19	negative
	0.5	30.87	positive
	NC	1	negative
	NC	1.2	negative
	NC	1.21	negative
	NC	1	negative
	NC	1.22	negative
	NC	1.04	negative

## Sheet: Figure 2C
Analytic evaluation of assay performance by testing contrived negative swab samples with indicated titers of various microbes as interfering materials
Type	Species	Foldchange
Common respiratory bacterial pathogens	S. pneumoniae	0.72
Common respiratory bacterial pathogens	H. influenzae	0.86
Common respiratory bacterial pathogens	M. pneumoniae	0.6
Common respiratory bacterial pathogens	C. pneumoniae	0.93
Common respiratory bacterial pathogens	B. pertusiss	0.55
Other bacteria	S. mitis	1.08
Other bacteria	S. pyogenes	0.42
Other bacteria	S. aureus	1.18
Other bacteria	E. coli	0.95
Other bacteria	E. faecalis	0.7
NC	NC	1
PC	PC	34.85
Other CoVs	hCoV-OC43	0.33
Other CoVs	hCoV-NL63	2.03
Other CoVs	hCoV-HKU-1	0.43
Other CoVs	hCoV-229E	1.04
Common respiratory viral pathogens	Adenovirus Type 3	0.59
Common respiratory viral pathogens	H. influenzae B (Victoria)	1.45
Common respiratory viral pathogens	H. influenzae A (H3N2)	0.59
Common respiratory viral pathogens	HPIV-1	0.84
Common respiratory viral pathogens	RSV-A	0.42
Common respiratory bacterial pathogens	S. pneumoniae	0.72
Common respiratory bacterial pathogens	H. influenzae	0.82
Common respiratory bacterial pathogens	M. pneumoniae	0.59
Common respiratory bacterial pathogens	C. pneumoniae	0.88
Common respiratory bacterial pathogens	B. pertusiss	0.52
Other bacteria	S. mitis	1.06
Other bacteria	S. pyogenes	0.4
Other bacteria	S. aureus	1.14
Other bacteria	E. coli	0.93
Other bacteria	E. faecalis	0.7
NC	NC	1
PC	PC	34.7
Other CoVs	hCoV-OC43	0.31
Other CoVs	hCoV-NL63	1.92
Other CoVs	hCoV-HKU-1	0.42
Other CoVs	hCoV-229E	1.01
Common respiratory viral pathogens	Adenovirus Type 3	0.57
Common respiratory viral pathogens	H. influenzae B (Victoria)	1.41
Common respiratory viral pathogens	H. influenzae A (H3N2)	0.58
Common respiratory viral pathogens	HPIV-1	0.82
Common respiratory viral pathogens	RSV-A	0.4

## Sheet: Figure 3B
Results of CRISPR- COVID in different sample groups. Positives and negatives were called based on the fold change and cutoff values
	mNGS-/nCov-suspected Foldchange	mNGS+/nCov-suspected Foldchange	Healthy subjects Foldchange	hCoV Foldchange
	1.21	19.47	0.8	1
	1.04	16.25	0.84	0.98
	0.82	48.03	0.74	0.76
	0.77	27.21	1.16	0.91
	0.75	24.5	0.89	0.77
	0.66	15.72	0.88	0.79
	0.82	31.8	0.97	0.84
	0.87	35.64	1.31	0.98
	0.84	37.72	0.81	0.93
		32.37	0.93	0.75
		31.81	1.18	0.84
		37.52	0.98	0.88
		40.87	0.77	0.89
		37.71	0.35	0.94
		35.47	0.84	0.93
		36.27	0.77	0.92
		34.09	1.02	0.98
		24.95	1.4
		33.66	0.81
		39.78	1.23
		40.86	1.44
		32.54	0.12
		18.79	0.41
		21.39	0.6
		37.94	0.85
		27.5	0.81
		14.72	0.77
		11.71	0.76
		11.09	0.87
		16.2	0.87
		15.18	0.66
		7.23	0.7
		25.23	0.79
		15.11	0.73
		6.39	0.75
		24.3	0.78
		7.16
		9.66
		16.33
		5.01
		66.31
		5.77
		9.78
		14.02
		16.86
		39.4
		17.3
		14.86
		7.79
		10.8
		18.52
		24.58

## Sheet: Figure 3C
Result summary on the suspected SARS-CoV-2 samples by mNGS, CRISPR-COVID and PCR-COVID
	mNGS_Type	mNGS_reads	CRISPR_Type	CRISPR_FC	PCR_Type	PCR_CT
	positive	3990	positive	19.47	positive	36.7
	positive	109	positive	16.25	positive	40.39
	positive	2778	positive	48.03	positive	33.68
	positive	882	positive	27.21	positive	35.9
	positive	19	positive	24.5	positive	33.72
	positive	4729	positive	15.72	positive	28.78
	positive	646	positive	31.8	positive	34.25
	positive	92	positive	35.64	positive	33.43
	positive	4259	positive	37.72	positive	35.42
	positive	368	positive	32.37	negative	NA
	positive	870	positive	31.81	positive	39.21
	negative	NA	negative	1.21	negative	NA
	positive	73	positive	37.52	positive	36.93
	positive	6238	positive	40.87	positive	35.41
	positive	24302	positive	37.71	positive	37.75
	positive	79888	positive	35.47	positive	36.72
	positive	14288	positive	36.27	positive	38.03
	positive	2381	positive	34.09	positive	37.86
	positive	1498	positive	24.95	positive	36.57
	positive	8323	positive	33.66	positive	36.3
	positive	33	positive	39.78	positive	35.19
	positive	6955	positive	40.86	positive	34.81
	positive	42	positive	32.54	positive	39.24
	negative	NA	negative	1.04	negative	NA
	negative	NA	negative	0.82	negative	NA
	positive	96	positive	18.79	positive	39.06
	positive	52	positive	21.39	positive	37.15
	positive	30	positive	37.94	positive	38.46
	positive	166	positive	27.5	positive	39.24
	positive	48916	positive	14.72	positive	32.61
	positive	353	positive	11.71	positive	36.76
	negative	NA	negative	0.77	negative	NA
	positive	17	positive	11.09	positive	40.27
	positive	4435	positive	16.2	positive	35.42
	positive	178487	positive	15.18	positive	34.04
	positive	4987	positive	7.23	positive	35.04
	positive	19016501	positive	25.23	positive	35
	positive	4340	positive	15.11	positive	30.59
	positive	4949	positive	6.39	negative	NA
	positive	512511	positive	24.3	positive	33.89
	positive	8454	positive	7.16	positive	38.19
	positive	550	positive	9.66	negative	NA
	negative	NA	negative	0.75	negative	NA
	negative	NA	negative	0.66	negative	NA
	positive	14293	positive	16.33	positive	33.31
	negative	NA	negative	0.82	negative	NA
	negative	NA	negative	0.87	negative	NA
	positive	75	positive	5.01	positive	37.99
	positive	41	positive	66.31	positive	37.7
	positive	233	positive	5.77	positive	35.54
	positive	1470	positive	9.78	positive	35.76
	positive	30	positive	14.02	negative	NA
	negative	NA	negative	0.84	negative	NA
	positive	573	positive	16.86	negative	NA
	positive	20363	positive	39.4	positive	32.77
	positive	75110	positive	17.3	positive	30.87
	positive	2	positive	14.86	positive	38.58
	positive	663	positive	7.79	positive	39.52
	positive	2666	positive	10.8	positive	33.72
	positive	140	positive	18.52	positive	33.43
	positive	6125	positive	24.58	positive	29.48

## Sheet: Figure 4
Kaplan–Meier curve of CRISPR-nCoV positive rate by CRISPR and PCR
	CRISPR Time(minute)	PCR Time(minute)
	40	69.31
	40	76.28
	40	63.62
	40	67.81
	40	63.7
	40	54.37
	40	64.7
	40	63.14
	40	66.91
	40	NA
	40	74.06
	40	NA
	40	69.76
	40	66.89
	40	71.31
	40	69.36
	40	71.84
	40	71.51
	40	69.08
	40	68.57
	40	66.47
	40	65.76
	40	74.11
	40	NA
	40	NA
	40	73.79
	40	70.16
	40	72.65
	40	74.12
	40	61.6
	40	69.43
	40	NA
	40	76.07
	40	66.91
	40	64.3
	40	66.18
	40	66.12
	40	57.78
	40	NA
	40	64.01
	40	72.14
	40	NA
	40	NA
	40	NA
	40	62.91
	40	NA
	40	NA
	40	71.76
	40	71.21
	40	67.12
	40	67.54
	40	NA
	40	NA
	40	NA
	40	61.9
	40	58.3
	40	72.88
	40	74.64
	40	63.7
	40	63.14
	40	55.69

## Sheet: Figure S1
. Genome coverage and sequencing depth of SARS-CoV-2 in the 52 mNGS+ cases
	mNGS coverage	mNGS depth
	85.9	33.4
	37.47	2.8
	99.88	5580.8
	93.3	6.7
	5.06	5.1
	98.81	13.8
	46.2	2
	16.92	1.3
	98.64	11.5
	20.18	4.5
	47.36	4
	21.59	1.3
	98.68	12.5
	99.75	53.5
	99.88	164.3
	97.98	27.1
	56.12	4.5
	86.22	4.6
	96.93	15.4
	8.05	1.1
	99.15	21.4
	24.96	1.3
	16.17	1.5
	17.09	1.2
	9.6	1.1
	18.26	2.1
	99.85	119.3
	39.73	1.7
	2.8	1
	97.3	8.6
	99.86	315.2
	32.24	9.9
	99.91	7870.1
	33.58	30.3
	37.13	33
	99.93	1601.6
	37.82	45.9
	54.33	5
	99.9	7286.1
	24.87	24.3
	21.55	9
	31.81	35.5
	97.69	23.8
	6.23	6.6
	56.29	20.7
	99.89	1590.2
	3.92	1
	27.47	18.8
	91.16	24.4
	8.38	10.2
	32.12	69.8
	99.94	7114.8

## Sheet: Figure S2A
Evaluation of Three potential target sequences
	Orf1ab #1	Orf1ab #2	N
Foldchange	43	23	21
	38	25	25
	41	21	18

[truncated: 6 more sheets: Figure S2B, Figure S2C, Figure S3B, Figure S3C, Figure S4, Figure S5]
